# Supplementary material for: Gene-metabolite networks associated with impediment of bone fracture repair in spaceflight
Source: Comput Struct Biotechnol J. 2021 Jun 8;19:3507–20. doi: 10.1016/j.csbj.2021.05.050 (PMC8220416; doi:10.1016/j.csbj.2021.05.050)
Supplement: Supplementary data 1 [file mmc1.xlsx]

## Sheet: Table S1
Table S1. The list of primers used for the real time PCR assay.
Gene	Primer (5’-3’)
GAB3	F-AGCACTGGTGACACTGTGTG
	R-AGGATTGCCACTCATGCGG
P2RX3	F-AAAGCTGGACCATTGGGATCA
	R-CGTGTCCCGCACTTGGTAG
OSTM1	F-GAGCTGACCGCCTGTATGG
	R-ATGTTTCGGCTGATGTTGTCC
FGFR1	F-GCAGAGCATCAACTGGCTG
	R-GGTCACGCAAGCGTAGAGG
SHC1	F-AAGTACAACCCACTTCGGAATG
	R-GAAAGAAGGAACACAGGGTAGTC
CHUK	F-GTCAGGACCGTGTTCTCAAGG
	R-GCTTCTTTGATGTTACTGAGGGC
MAPK9	F-CAGACTGTACCCTCAAGATCCT
	R-ATGCACCCGACAGACCAGA
GSK3B	F-TGGCAGCAAGGTAACCACAG
	R-CGGTTCTTAAATCGCTTGTCCTG
IRS1	F-CGATGGCTTCTCAGACGTG
	R-CAGCCCGCTTGTTGATGTTG
PDPK1	F-GTGCCCATTCAGTCCAGTGT
	R-AAGGGGTTGGTGCTTGGTC
TGFBR1	F-TCTGCATTGCACTTATGCTGA
	R-AAAGGGCGATCTAGTGATGGA
UBE2N	F-GCTGGCAGAACCAGTTCCT
	R-TCCCTCAAAGGGGGAATCCTG
BMP2	F-GGGACCCGCTGTCTTCTAGT
	R-TCAACTCAAATTCGCTGAGGAC
PPP3R1	F-GAAGGAGTGTCTCAGTTCAGTG
	R-ACGAAAAGCAAACCTCAACTTCT
RND3	F-CAAGATAGTAGTAGTGGGCGACA R-AAACACCGTAGGGACGTAATTTT
MYBPC1	F-ATGGAATGGTTCACCGTCATTG
	R-TAGTTGCATCCTCGCTAAGGC
GNAS	F-CAGAGCCTCCATTGGGGTC
	R-GCTTCTCGCTCAACTGGGG
MYL3	F-TGGGGAAGCCAAAACAGGAAG
	R-AGCCATCAGTTTCTCTACCTCA
MYOZ2	F-GCATCAGCCATCACGAAGGAA
	R-CCACGATTACTGAAATGGGACA
MYOM3	F-CTCTGGCTGGAACGTGGAAAT
	R-CCTTCTCGTTGAAGATGAGGTG
MYH2	F-AAGTGACTGTGAAAACAGAAGCA
	R-GCAGCCATTTGTAAGGGTTGAC

## Sheet: Table S2
Table S2. The list of differentially expressed genes (DEGs) and differentially expressed metabolites (DEMs) enriching the non-canonical networks. The non-canonical networks significantly perturbed in sham and surgery groups across spaceflight and ground based studies. The gene symbol of DEGs and metabolite names of DEMs are listed here. Types of each DEMs are noted after its name, seperated by ";…
Sham				Surgery
Morbidity	Transcription	Cellular homeostasis	Quantity of cells	Apoptosis	Cell movement	Microtubule dynamics	Growth of organs	Morbidity	Expression of RNA	Cell survival
CREM	CREM	TMPRSS3	CREM	COL2A1	COL2A1	CAV3	QKI	CSRP3	CSRP3	INPP5J
PGLYRP2	CCNA2	PGLYRP2	GCNT1	CAV3	CAV3	GNAS	GNAS	COL2A1	COL2A1	ITGB1
MTAP	CLDN19	CCL1	CCNA2	QKI	ATP1B1	INPP5J	CDON	ATP1B1	VGLL2	FGFR3
CCNA2	PCGF2	PCGF2	PCGF2	TAB2	QKI	ITGB1	ITGB1	QKI	MYOZ2	LIG3
PCGF2	AFF3	GZMK	HAP1	GNAS	TAB2	FGFR3	FGFR3	TAB2	CAV3	CBX5
HAP1	Celrr	SOGA1	FCER2	DIDO1	GNAS	DOCK10	POLR2H	GNAS	ATP1B1	STAMBP
ALPG	GDF7	LOX	KLHL10	AREL1	DIDO1	EDNRA	STAMBP	HSPB7	QKI	CCAR1
GDF7	LOX	IFNA4	GDF7	CDON	CLEC10A	OPHN1	BMP2	CDON	SMTNL1	BMP2
LOX	UPK3B	MTHFD1	KLK3	ITGB1	ITGB1	UNC5A	NDE1	ITGB1	MYL3	TGFBR1
UBE2C	EIF2B5	BBC3	IFNA4	TCF12	TCF12	MYLK	PTEN	TCF12	TAB2	PCDHGC5
PLVAP	CIAO1	DIABLO	RSPH1	ARHGEF1	ARHGEF1	BMP2	PDPK1	KCP	GNAS	PTEN
RNH1	ANK2	ANK2	Hmgb3	FGFR3	FGFR3	NDE1	IRS1	FGFR3	ELF2	PDPK1
BBC3	PDE2A	DMP1	RNH1	RND3	RND3	NFIA	ZNF335	Ank2	CDON	IRS1
NRP2	KMT2D	NRBF2	BBC3	SERINC3	DOCK10	GDA	ZBED6	SH2B3	GBP6	TNFRSF13B
ANK2	TCF20	PLK2	NRP2	OGA	SH2B3	TGFBR1	VDR	FABP3	TCF12	VDR
RAB3D	CDR2	CD226	DIABLO	EDNRA	EDNRA	Wasl	STIM1	TRIM63	KCP	RBP1
NEK8	PPP1R8	OTUD7B	KMT2D	CBX5	CLCN3	ITGA4	TIAL1	OGA	STRN3	TRRAP
PPP1R8	NRBF2	ZMAT3	PCDH9	KMT2A	KMT2A	PTEN	TRRAP	LIG3	FGFR3	NSD2
YTHDF2	USP3	FOXO1	FOXO1	STAMBP	P2RY2	PDPK1	RAD9A	EDNRA	Ank2	HERPUD1
CCN3	CCN3	CNR1	CREB3L2	PPP3R1	UNC5A	FARP2	GSK3B	CLCN3	SH2B3	POLR1A
PLK2	PLK2	UBE2N	BMP7	UNC5A	CCAR1	ZNF335	LMO2	OPHN1	TRIM63	SULT2B1
CD226	OTUD7B	SELENOT	TFDP1	CCAR1	MYLK	EFNA1	E2F3	KMT2A	OGA	EFNA1
OTUD7B	MED23	PPID	SYN1	DNMT3B	BMP2	CPLANE1	PUM1	STAMBP	INTS11	RAD9A
MED23	MED17	HSPG2	HSPG2	MYLK	NDE1	GSK3B	MAPK9	PPP3R1	POLR2H	GSK3B
FOXO1	Zfp932	BDH2	FASTK	BMP2	NFIA	MKS1	ABL2	DNMT3B	CBX5	E2F3
CREB3L2	FOXO1	CAPN10	TLK2	TGFBR1	TGFBR1	RANBP9	RAPGEF2	BMP2	KMT2A	FADD
BMP7	CREB3L2	DLG1	WWOX	ITGA4	Wasl	IFT57	KRT6B	NFIA	PPP3R1	CDK7
TFDP1	BMP7	WWOX	DNMT3B	PCDHGC5	ITGA4	MAPK9	FGF18	UBE2N	EIF4A2	LAMP2
CNR1	TFDP1	RMC1	DYRK1A	SMURF2	PTEN	CHUK	MYB	TGFBR1	DNAJA4	MAPK9
TBX2	TBX2	PRKCQ	PRKCQ	PTEN	ENPP1	NCK2	LLGL2	Wasl	DNMT3B	CHUK
UBE2N	GABPB2	TRAF2	TRAF2	MTPN	PDPK1	TOGARAM1	INHBB	ITGA4	NSD3	RBPJ
ABCA5	NFYB	NPY1R	GLS	TRAP1	IRS1	GNAO1	ESRRB	PCDHGC5	BMP2	ACKR3
HAT1	Ftx	TCF4	DHFR	PDPK1	FUT7	ABL2	PTP4A2	MTERF3	NFIA	ABL2
FGFBP3	TLE1	FOXK1	NPY1R	LTBP1	HDAC10	FGD1	GSN	ATAD1	TGFBR1	FGD1
HSPG2	TRIM16	TBX21	DMTN	IRS1	VDR	RAPGEF2	IL27RA	SMURF2	Wasl	ULK3
PPP1R12A	NCL	F3	SLC19A2	SMARCA1	STIM1	RAB5A	HLA-A	PTEN	MTERF3	RAB5A
ALDH1A3	PPID	ENPP1	TCF4	ZBED6	RBP1	MDK	GAS1	PDPK1	SMURF2	GSR
SMC2	PPP1R12A	CISD2	TBX21	TNFRSF13B	NSD2	SREBF1	DNAJC3	LTBP1	PTEN	MDK
HIP1	PSMD14	SYK	F3	VDR	CHST10	RABGEF1	KRT19	ZNF335	MTPN	RABGEF1
MEIS2	HIP1	TMEM199	SYK	GZMM	EFNA1	PTPRF	VHL	TNFRSF13B	PDPK1	PBRM1
APBB2	MEIS2	PIK3C2B	NRAS	ARID3B	RAD9A	MYB	DUOX2	RBM15	IRS1	FGF18
DLG1	APBB2	ACACB	KLF5	STIM1	GSK3B	ALS2	MSI2	VDR	Tug1	PTPRF
WWOX	DLG1	NOTCH2	DPYSL4	TIAL1	E2F3	MIA	SLC12A2	ARID3B	SMARCA1	PI4K2A
NAPB	WWOX	MBD5	STK17B	HOMER1	FADD	FGR	EED	STIM1	IRF2BPL	MYB
DNMT3B	MLIP	LAT2	LIFR	NSD2	CDK7	RAI1	PURA	TIAL1	ZNF335	ALS2
DYRK1A	DNMT3B	NR4A2	NOTCH2	HERPUD1	RANBP9	GPR15	FGFR1	RBP1	ZBED6	FGR
KDM2A	DYRK1A	ABHD5	NR4A2	ECE1	ICAM2	FES	TBL1XR1	TRRAP	RBM15	FES
TRAF2	PRKCQ	FZD7	C1QTNF6	GZMH	KLF17	GOLGA4	ATE1	ECE1	HDAC10	PTP4A2
MMP15	KDM2A	EIF2AK4	FANCC	SULT2B1	SERPINH1	FGFR1OP	ZIC1	RAD9A	VDR	FGFR1OP
DHFR	TRAF2	FANCC	STAT6	NAA35	MAPK9	RFX4	GRHL2	GSK3B	ARID3B	IL27RA
FNTB	TCERG1	LAMP2	HOMER1	CIRBP	CHUK	GSN	PRKG2	LMO2	TIAL1	DHCR24
BPNT1	FGF19	STAT6	SRSF3	EFNA1	NCK2	SHC1	AGT	E2F3	TRRAP	HLA-A
NPY1R	R3HDM1	AP2A2	ARID4A	CAMK2N2	ACKR3	XPO1	ampicillin; chemical drug	FADD	NSD2	SHC1
FGF19	SSB	SESN3	ZNF318	RAD9A	FAF1	TTBK2	bopindolol; chemical drug	SERPINH1	BDP1	MRE11
TGS1	TCF4	PLIN1	IBSP	GSK3B	GNAO1	VHL	caffeic acid; chemical drug	IFT57	POLR1A	XPO1
POMT1	FOXK1	NCF1	ADRB3	LMO2	ABL2	ANGPTL4	ciprofloxacin; chemical drug	SLC25A37	EFNA1	JMJD1C
SLC19A2	TBX21	ANXA7	CAMLG	E2F3	FGD1	ITGB4	D-fructose; chemical - endogenous mammalian	LAMP2	RAD9A	PENK
SSB	GTF3A	VIPR1	ARHGEF5	FADD	CD248	MARK4	D-glucose; chemical - endogenous mammalian	MAPK9	GSK3B	TTBK2
TCF4	SYK	CACNA1G	GCNT2	RANBP9	RAPGEF2	RAP1GAP	hypoxanthine; chemical - endogenous mammalian	CHUK	HINFP	PPM1B
TBX21	NRAS	STX17	CACNA1G	ICAM2	RAB5A	FGFR1	latamoxef; chemical drug	RBPJ	LMO2	KRT19
F3	KLF5	PRKG1	SPIC	KLF17	KRT6B	MEF2A	levothyroxine; chemical - endogenous mammalian	SGCG	E2F3	VHL
CISD2	MTF2	BCL2A1	PRKG1	PUM1	MDK	CAMSAP1	mannan; chemical - endogenous mammalian	NCK2	FADD	TNIP2
SYK	LPIN2	POLG	BCL2A1	SERPINH1	SREBF1	CACNA1H	oleic acid; chemical - endogenous mammalian	ACKR3	CDK7	CIAO3
ATR	ACACB	DMD	LAMA4	IFT57	RABGEF1	AURKC	progesterone; chemical - endogenous mammalian	GNAO1	NFX1	FBH1
NRAS	VSIR	TRPC3	ADAMTS4	MAPK9	FLNC	DCC	saquinavir; chemical drug	ABL2	KLF17	HTRA3
KLF5	ZNF274	15-deoxy-delta-12,14 -PGJ 2; chemical - endogenous mammalian	POLG	CHUK	STYX	PAK6		RAPGEF2	MAPK9	RAD51C
DPYSL4	NOTCH2	24-hydroxycholesterol; chemical - endogenous mammalian	DMD	RBPJ	FGF18	ATE1		EMC7	CHUK	FGFR1
SC5D	NR4A2	7-alpha,27-dihydroxycholesterol; chemical - endogenous mammalian	15-deoxy-delta-12,14 -PGJ 2; chemical - endogenous mammalian	DPH7	PTPRF	CAPRIN1		RAB5A	RBPJ	SMARCC1
CPT1B	FZD7	azithromycin; chemical drug	bosentan; chemical drug	SGCG	LMO7	USP8		KRT6B	NCK2	STRAP
MTF2	EIF2AK4	calcitriol; chemical drug	calcitriol; chemical drug	TM7SF3	MYB	2-arachidonoylglycerol; chemical - endogenous mammalian		PPT1	FAF1	DCC
LIFR	AP1G2	cholecalciferol; chemical - endogenous mammalian	cholecalciferol; chemical - endogenous mammalian	FAF1	TRPS1	AGT; growth factor		MDK	MBD1	MSH5
FERMT2	LY96	daunorubicin; chemical drug	daunorubicin; chemical drug	GNAO1	RAB28	aspirin; chemical drug		SREBF1	ZNF287	PLP1
ZNF274	MTERF1	delta-tocopherol; chemical - endogenous mammalian	indinavir; chemical drug	ABL2	PON2	colchicine; chemical drug		RABGEF1	CAVIN1	OSTM1
NOTCH2	STAT6	fucoxanthin; chemical drug	prostaglandin A2; chemical - endogenous non-mammalian	FGD1	MIA	delta-9-tetrahydrocannabinol; chemical drug		DEPP1	MDK	USP8
MBD5	ZNF326	fumonisin B1; chemical toxicant	prostaglandin D2; chemical - endogenous mammalian	RAPGEF2	FGR	dihydrotestosterone; chemical - endogenous mammalian		PBRM1	SREBF1	(-)-epicatechin gallate; chemical - endogenous non-mammalian
LAT2	AP2A2	N-retinylidene-N-retinylethanolamine; chemical - endogenous mammalian	resolvin E1; chemical - endogenous mammalian	TOMM20	GPR15	dinoprost; chemical - endogenous mammalian		FLNC	PBRM1	1,2-epoxy-1,2-dihydro-naphthalene; chemical reagent
NR4A2	PHF14	prostaglandin A2; chemical - endogenous non-mammalian	sirolimus; chemical drug	PPT1	FES	nystatin; chemical drug		PTPRF	MIF4GD	1,7-dimethylxanthine; chemical - endogenous mammalian
ABHD5	ARID4A	prostaglandin D2; chemical - endogenous mammalian	sphingosine-1-phosphate; chemical - endogenous mammalian	GSR	EPB41L4B	oleic acid; chemical - endogenous mammalian		MIF4GD	RPRD1B	15-epi-lipoxin A4; chemical - endogenous mammalian
C1QTNF6	PHF8	sirolimus; chemical drug	streptomycin; chemical drug	MDK	GPR132	pregnenolone; chemical - endogenous mammalian		FNIP1	FNIP1	2-deoxy-D-ribose; chemical - endogenous mammalian
EIF2AK4	ZNF318	sphingosine-1-phosphate; chemical - endogenous mammalian		SREBF1	PTP4A2	progesterone; chemical - endogenous mammalian		KCNJ11	LMO7	2-hydroxyhexadecanoic acid; chemical - endogenous mammalian
LY96	RNF141	taurine; chemical - endogenous mammalian		AMBRA1	FGFR1OP	prostaglandin E2; chemical - endogenous mammalian		LMO7	MYB	androstenediol; chemical - endogenous mammalian
LAMP2	NCF1	zeaxanthin; chemical drug		PTPRF	GSN	scyllo-inositol; chemical - endogenous mammalian		MYB	TRPS1	aspirin; chemical drug
STAT6	ANXA7			FNIP1	IL27RA			TRPS1	FGR	chenodeoxycholic acid; chemical - endogenous mammalian
SRSF3	CTDSP2			KCNJ11	HLA-A			TRIP12	RAI1	ciprofloxacin; chemical drug
UPF2	RUNX1T1			MYB	SHC1			RAI1	INHBB	colchicine; chemical drug
PHF14	SMAD6			TRPS1	ASH2L			INHBB	EPB41L4B	costunolide; chemical - endogenous non-mammalian
ARID4A	SPIC			RAB28	TCAF1			FES	IGHMBP2	D-erythro-C16-ceramide; chemical - endogenous mammalian
CAMLG	IFI16			PON2	PENK			ESRRB	ESRRB	D-fructose; chemical - endogenous mammalian
NCF1	PRKG1			ALS2	SLC12A6			RAE1	MYCBP	D-glucose; chemical - endogenous mammalian
ANXA7	STAU2			MIA	DPCD			RFX4	RAE1	D-sphingosine; chemical - endogenous mammalian
VIPR1	SOX18			FGR	FZR1			GSN	RFX4	deferoxamine; chemical drug
PNPT1	GATAD2A			FES	TTBK2			IL27RA	GSN	delta-9-tetrahydrocannabinol; chemical drug
SPIC	CASZ1			GPR132	KRT19			HLA-A	SHC1	deoxycholate; chemical - endogenous mammalian
BORCS7	ZBTB20			CACFD1	VHL			SHC1	SGMS1	didanosine; chemical drug
PRKG1	ZNF287			PTP4A2	LBX1			SGMS1	BLOC1S2	dihydroartemisinin; chemical drug
BCL2A1	DMD			DECR1	ANGPTL4			BLOC1S2	ASH2L	dihydrotestosterone; chemical - endogenous mammalian
MYLIP	(5Z,13E)-11alpha-hydroxy-9,15-dioxoprost-13-enoic acid; chemical - endogenous mammalian			GSN	ITGB4			GAS1	MRE11	dimethyl-alpha-ketoglutarate; chemical reagent
LAMA4	15-deoxy-delta-12,14 -PGJ 2; chemical - endogenous mammalian			DHCR24	CIITA			PENK	XPO1	enoxacin; chemical drug
GATAD2A	25-hydroxycholesterol; chemical reagent			EGLN2	RAB5B			FZR1	JMJD1C	ginsenoside Rh2; chemical - endogenous non-mammalian
CASZ1	calcitriol; chemical drug			SHC1	MARK4			DNAJC3	THAP7	glycogen; chemical - endogenous mammalian
ZBTB20	garcinol; chemical - endogenous non-mammalian			SGMS1	RAP1GAP			PPM1B	FAM220A	hypoxanthine; chemical - endogenous mammalian
ADAMTS4	halofuginone; chemical drug			BLOC1S2	SLC12A2			KRT19	CHD2	isoquercitrin; chemical drug
POLG	prostaglandin A2; chemical - endogenous non-mammalian			MRE11	TMPO			DBNDD1	POLR3GL	levodopa; chemical - endogenous mammalian
DMD	sirolimus; chemical drug			XPO1	FGFR1			VHL	LBH	levothyroxine; chemical - endogenous mammalian
azithromycin; chemical drug				JMJD1C	TBL1XR1			ANGPTL4	GCDH	lisinopril; biologic drug
benzonatate; chemical drug				GAS1	VASH1			ITGB4	VHL	lithocholic acid; chemical - endogenous mammalian
bosentan; chemical drug				FZR1	ATP8A1			CIAO3	LBX1	lycopene; chemical drug
cholecalciferol; chemical - endogenous mammalian				STARD9	FOXQ1			TNXB	TNIP2	mitoxantrone; chemical drug
daunorubicin; chemical drug				DNAJC3	PRM3			AHCTF1	C1QTNF1	neuroprotectin D1; chemical - endogenous mammalian
deserpidine; chemical drug				VHL	DCC			PIGA	CIITA	oleic acid; chemical - endogenous mammalian
diethylenetriamine; chemical reagent				NOC4L	PAK6			POGZ	CIAO3	palmitoylethanolamide; chemical drug
ergotamine; chemical drug				TNIP2	PIGR			SLC12A2	NPDC1	platelet activating factor-C16; chemical - endogenous mammalian
ibutilide; chemical drug				PDZD2	ATE1			EED	AHCTF1	progesterone; chemical - endogenous mammalian
indinavir; chemical drug				ANGPTL4	PLP1			PURA	ATRAID	prostaglandin D2; chemical - endogenous mammalian
nystatin; chemical drug				C1QTNF1	GRHL2			DMBX1	EED	prostaglandin E2; chemical - endogenous mammalian
repaglinide; chemical drug				ITGB4	SIX3			RAD51C	EXOSC9	pyridostigmine; chemical drug
saccharin; chemical reagent				CIITA	12(S)-HPETE; chemical - endogenous mammalian			FGFR1	SP5	saquinavir; chemical drug
saquinavir; chemical drug				ARL6IP1	13,14-dihydro-15-ketoprostaglandin D2; chemical - endogenous mammalian			NKX3-2	TMPO	sarafloxacin; chemical reagent
sirolimus; chemical drug				AHCTF1	15-epi-lipoxin A4; chemical - endogenous mammalian			MEF2A	PURA	SN-38; chemical drug
streptomycin; chemical drug				INVS	2-arachidonoylglycerol; chemical - endogenous mammalian			TBL1XR1	DMBX1	stearic acid; chemical - endogenous mammalian
trichloroethylene; chemical toxicant				NRG4	2-deoxy-D-ribose; chemical - endogenous mammalian			SMARCC1	SUV39H2	topotecan; chemical drug
				RNF157	8-epi-prostaglandin F2alpha; chemical - endogenous mammalian			KIF19	FGFR1	triacetin; chemical toxicant
				FGFR1	9,10-dimethyl-1,2-benzanthracene; chemical toxicant			MTR	NKX3-2	ursodeoxycholic acid; chemical - endogenous mammalian
				NKX3-2	AGT; growth factor			CPLX2	MEF2A
				MEF2A	allopurinol; chemical drug			TLX1	TBL1XR1
				TBL1XR1	artemether; chemical drug			SOX5	VASH1
				VASH1	aspirin; chemical drug			ADH1C	SMARCC1
				SMARCC1	bosentan; chemical drug			PADI4	TRAF7
				TRAF7	caffeic acid; chemical drug			DHPS	TAF3
				TLX1	cetirizine; chemical drug			FOXQ1	TLX1
				SOX5	chenodeoxycholic acid; chemical - endogenous mammalian			SCN3B	SOX5
				STRAP	ciprofloxacin; chemical drug			DCC	STRAP
				PADI4	colchicine; chemical drug			GCM1	DHPS
				DHPS	D-glucose; chemical - endogenous mammalian			HTR2C	FOXQ1
				FOXQ1	D-sphingosine; chemical - endogenous mammalian			ATE1	GCM1
				SCN3B	deferoxamine; chemical drug			DISP1	PAK6
				DCC	delta-9-tetrahydrocannabinol; chemical drug			PLP1	PLP1
				PAK6	dextrothyroxine; chemical drug			P2RX3	ZIC1
				MSH5	dihydroartemisinin; chemical drug			ZIC1	GRHL2
				MCM8	dihydrotestosterone; chemical - endogenous mammalian			DKC1	SIX3
				ATE1	dinoprost; chemical - endogenous mammalian			PINX1	CAPRIN1
				PLP1	eplerenone; chemical drug			CAPRIN1	5alpha-dihydroprogesterone; chemical - endogenous mammalian
				ZIC1	epoprostenol; chemical - endogenous mammalian			USP8	AGT; growth factor
				GRHL2	etoricoxib; chemical drug			1-naphthol; chemical toxicant	aspirin; chemical drug
				SIX3	hepoxilin A3; chemical reagent			4-nitrophenol; chemical - endogenous mammalian	chenodeoxycholic acid; chemical - endogenous mammalian
				FIGNL1	leukotriene B4; chemical - endogenous mammalian			9,10-dimethyl-1,2-benzanthracene; chemical toxicant	colchicine; chemical drug
				CAPRIN1	levodopa; chemical - endogenous mammalian			AGT; growth factor	D-glucose; chemical - endogenous mammalian
				(-)-epicatechin gallate; chemical - endogenous non-mammalian	levothyroxine; chemical - endogenous mammalian			allopurinol; chemical drug	deferoxamine; chemical drug
				12(S)-HPETE; chemical - endogenous mammalian	lipoxin A4; chemical - endogenous mammalian			ampicillin; chemical drug	dihydrotestosterone; chemical - endogenous mammalian
				15-epi-lipoxin A4; chemical - endogenous mammalian	lisinopril; biologic drug			aspirin; chemical drug	ethyl gallate; chemical - endogenous non-mammalian
				2'-deoxyadenosine; chemical - endogenous mammalian	lithocholic acid; chemical - endogenous mammalian			benzonatate; chemical drug	garcinol; chemical - endogenous non-mammalian
				2-arachidonoylglycerol; chemical - endogenous mammalian	lycopene; chemical drug			benzquinamide; chemical drug	oleic acid; chemical - endogenous mammalian
				4-nitrophenol; chemical - endogenous mammalian	neuroprotectin D1; chemical - endogenous mammalian			bosentan; chemical drug	piperonylamine; chemical reagent
				9,10-dimethyl-1,2-benzanthracene; chemical toxicant	nystatin; chemical drug			cetirizine; chemical drug	pregnenolone; chemical - endogenous mammalian
				AGT; growth factor	oleic acid; chemical - endogenous mammalian			ciprofloxacin; chemical drug	progesterone; chemical - endogenous mammalian
				ampicillin; chemical drug	palmitoylethanolamide; chemical drug			colchicine; chemical drug	prostaglandin A1; chemical - endogenous non-mammalian
				artemether; chemical drug	platelet activating factor-C16; chemical - endogenous mammalian			cyproheptadine; chemical drug	prostaglandin E1; chemical - endogenous mammalian
				aspirin; chemical drug	progesterone; chemical - endogenous mammalian			D-glucose; chemical - endogenous mammalian	prostaglandin E2; chemical - endogenous mammalian
				caffeic acid; chemical drug	prostaglandin D2; chemical - endogenous mammalian			deferoxamine; chemical drug	saquinavir; chemical drug
				chenodeoxycholic acid; chemical - endogenous mammalian	prostaglandin E1; chemical - endogenous mammalian			delta-9-tetrahydrocannabinol; chemical drug	sterol; chemical - endogenous mammalian
				ciprofloxacin; chemical drug	prostaglandin E2; chemical - endogenous mammalian			demeclocycline; chemical drug	topotecan; chemical drug
				colchicine; chemical drug	resolvin D1; chemical - endogenous mammalian			deoxycholate; chemical - endogenous mammalian	trans-4-phenylbut-3-en-2-one; chemical toxicant
				costunolide; chemical - endogenous non-mammalian	resolvin D2; chemical - endogenous mammalian			dioctyl adipate; chemical toxicant
				D-erythro-C16-ceramide; chemical - endogenous mammalian	rosmarinic acid; chemical - endogenous non-mammalian			doxapram; chemical drug
				D-fructose; chemical - endogenous mammalian	S-nitrosoglutathione; chemical toxicant			enoxacin; chemical drug
				D-glucose; chemical - endogenous mammalian	theophylline; chemical drug			epoprostenol; chemical - endogenous mammalian
				D-sphingosine; chemical - endogenous mammalian	topotecan; chemical drug			felbamate; chemical drug
				deferoxamine; chemical drug				flunarizine; chemical drug
				delta-9-tetrahydrocannabinol; chemical drug				indinavir; chemical drug
				deoxycholate; chemical - endogenous mammalian				levodopa; chemical - endogenous mammalian
				dihydroartemisinin; chemical drug				methocarbamol; chemical drug
				dihydrotestosterone; chemical - endogenous mammalian				mitoxantrone; chemical drug
				dimethyl-alpha-ketoglutarate; chemical reagent				naphthalene; chemical toxicant
				dinoprost; chemical - endogenous mammalian				nystatin; chemical drug
				elaidic acid; chemical - endogenous mammalian				oleic acid; chemical - endogenous mammalian
				enoxacin; chemical drug				oxandrolone; chemical drug
				epoprostenol; chemical - endogenous mammalian				permethrin; chemical drug
				garcinol; chemical - endogenous non-mammalian				pitavastatin; chemical drug
				ginsenoside Rh2; chemical - endogenous non-mammalian				procarbazine; chemical drug
				isoalantolactone; chemical - endogenous non-mammalian				progesterone; chemical - endogenous mammalian
				isoquercitrin; chemical drug				prostaglandin E1; chemical - endogenous mammalian
				isorhapontigenin; chemical - endogenous non-mammalian				prostaglandin E2; chemical - endogenous mammalian
				keracyanin; chemical - endogenous non-mammalian				quinoline; chemical toxicant
				levodopa; chemical - endogenous mammalian				safrole; chemical toxicant
				levothyroxine; chemical - endogenous mammalian				saquinavir; chemical drug
				lipoxin A4; chemical - endogenous mammalian				shikimic acid; chemical - endogenous non-mammalian
				lithocholic acid; chemical - endogenous mammalian				stearic acid; chemical - endogenous mammalian
				luteolin 7-O-beta-D-glucoside; chemical - endogenous non-mammalian				theobromine; chemical drug
				lycopene; chemical drug				theophylline; chemical drug
				mitoxantrone; chemical drug				topotecan; chemical drug
				naphthalene; chemical toxicant				triacetin; chemical toxicant
				neuroprotectin D1; chemical - endogenous mammalian				ursodeoxycholic acid; chemical - endogenous mammalian
				nystatin; chemical drug				voriconazole; chemical drug
				oleic acid; chemical - endogenous mammalian
				pregnenolone; chemical - endogenous mammalian
				procarbazine; chemical drug
				progesterone; chemical - endogenous mammalian
				prostaglandin A1; chemical - endogenous non-mammalian
				prostaglandin D2; chemical - endogenous mammalian
				prostaglandin E1; chemical - endogenous mammalian
				prostaglandin E2; chemical - endogenous mammalian
				resolvin D1; chemical - endogenous mammalian
				roxithromycin; chemical drug
				S-nitrosoglutathione; chemical toxicant
				safrole; chemical toxicant
				saquinavir; chemical drug
				SN-38; chemical drug
				stearic acid; chemical - endogenous mammalian
				sterol; chemical - endogenous mammalian
				topotecan; chemical drug
				ursodeoxycholic acid; chemical - endogenous mammalian
				voriconazole; chemical drug

## Sheet: Table S3
Table S3. The list of differentially expressed genes (DEGs) enriching the canonical networks. The canonical networks are significantly perturbed in surgery groups across spaceflight and ground based studies. The gene symbol of DEGs. No canonical networks emerged significantly perturbed in sham group. Types of each DEMs are noted after its name, seperated by ";".
NF-kb Signal	CD40 signal	NER sigal	RANK signal	Thrombin signal	PKCθ Signaling in T Lymphocytes	iCOS-iCOSL Signaling in T Helper Cells	Tec Kinase Signaling	CD28 Signaling in T Helper Cells	NGF Signaling	Role of NFAT in Regulation of the Immune Response	Signaling by Rho Family GTPases	FcγRIIB Signaling in B Lymphocytes	HGF Signaling	Gαq Signaling	Integrin Signaling	Lymphotoxin β Receptor Signaling	CD40 Signaling	ILK Signaling	Paxillin Signaling	Regulation of eIF4 and p70S6K Signaling	CXCR4 Signaling	Ephrin Receptor Signaling	PAK Signaling	NER Pathway	RhoGDI Signaling	Prostanoid Biosynthesis
BMP2	CHUK	CDK7	CHUK	ARHGEF1	CACNA1H	CHUK	FADD	CHUK	CHUK	CHUK	ARHGEF1	CACNA1H	ELF2	CHUK	FGFR1	CHUK	CHUK	BMP2	FGFR1	EIF4A2	FGFR1	EFNA1	FGFR1	CDK7	ARHGEF1	epoprostenol; chemical - endogenous mammalian
CHUK	FGFR1	H4-16	FGFR1	FGFR1	CHUK	FGFR1	FGFR1	FGFR1	FGFR1	CSNK1G1	CDH15	FGFR1	FGFR1	FGFR1	FGFR3	FGFR1	FGFR1	FGFR1	FGFR3	FGFR1	FGFR3	GNAO1	FGFR3	H4-16	CDH15	prostaglandin D2; chemical - endogenous mammalian
FADD	FGFR3	LIG3	FGFR3	FGFR3	FGFR1	FGFR3	FGFR3	FGFR3	FGFR3	FGFR1	FGFR1	FGFR3	FGFR3	FGFR3	GSK3B	FGFR3	FGFR3	FGFR3	IRS1	FGFR3	GNAO1	GNAS	IRS1	LIG3	GNAO1	prostaglandin E2; chemical - endogenous mammalian
FGFR1	IRS1	POLR2H	GSN	GNAO1	FGFR3	HLA-A	FGR	HLA-A	IRS1	FGFR3	FGFR3	IRS1	IRS1	GNAS	GSN	IRS1	IRS1	FLNC	ITGA10	IRS1	GNAS	ITGA4	ITGA4	POLR2H	GNAS	prostaglandin h2; chemical - endogenous mammalian
FGFR3	MAPK9	PRIM2	IRS1	GNAS	HLA-A	HLA-DMB	GNAO1	HLA-DMB	MAPK9	GNAO1	GNAO1	MAPK9	ITGA4	GSK3B	IRS1	PDPK1	MAPK9	GSK3B	ITGA4	ITGA4	IRS1	ITGB1	ITGB1	PRIM2	ITGA4	thromboxane A2; chemical - endogenous mammalian
GSK3B		UBE2N	MAPK9	IRS1	HLA-DMB	HLA-DQA1	GNAS	HLA-DQA1	PDPK1	GNAS	GNAS	PDPK1	ITGB1	HTR2C	ITGA10			IRS1	ITGB1	ITGB1	MAPK9	NCK2	MAPK9	UBE2N	ITGB1
IRS1			PPP3R1	MYL3	HLA-DQA1	IRS1	IRS1	IRS1	SHC1	GSK3B	IRS1	SHC1	MAPK9	IRS1	ITGA4			ITGB1	ITGB4	PDPK1	MYL3	PAK6	MYL3		MYL3
TAB2			TAB2	MYLK	IRS1	PDPK1	ITGA4	MAPK9		HLA-A	ITGA4			PPP3R1	ITGB1			ITGB4	MAPK9	PPM1J	PAK6	SHC1	MYLK		PAK6
TGFBR1				PDPK1	PPP3R1	PLEKHA3	ITGB1	PDPK1		HLA-DMB	ITGB1			RND3	ITGB4			MAPK9	NCK2	SHC1	RND3	Wasl	NCK2		RND3
UBE2N				Ppp1r12b		PPP3R1	MAPK9	PPP3R1		HLA-DQA1	MAPK9				MYLK			MYH2	PAK6				PAK6
				RND3		PTEN	PAK6			IRS1	MYL3				NCK2			MYL3					SHC1
				SHC1		SHC1	RND3			MEF2A	MYLK				PAK6			NCK2
										PPP3R1	PAK6				Ppp1r12b			PDPK1
										XPO1	RND3				PTEN			PPM1J
															RND3			PTEN
															SHC1			RND3
															Wasl
